# Supplementary material for: Probabilistic Inference: Task Dependency and Individual Differences of Probability Weighting Revealed by Hierarchical Bayesian Modeling
Source: Front Psychol. 2016 May 27;7:755. doi: 10.3389/fpsyg.2016.00755 (PMC4882416; doi:10.3389/fpsyg.2016.00755)
Supplement: Supplementary file 2 [file DataSheet1.zip]

Archive with 8 entries (8 files):
- freq_urn_cc.txt
- freq_urn_cu.txt
- freq_urn_uc.txt
- freq_urn_uu.txt
- rare_urn_cc.txt
- rare_urn_cu.txt
- rare_urn_uc.txt
- rare_urn_uu.txt
