# Supplementary material for: Probabilistic Inference: Task Dependency and Individual Differences of Probability Weighting Revealed by Hierarchical Bayesian Modeling
Source: Front Psychol. 2016 May 27;7:755. doi: 10.3389/fpsyg.2016.00755 (PMC4882416; doi:10.3389/fpsyg.2016.00755)
Supplement: Supplementary file 2 [file DataSheet1.zip › freq_urn_cc.txt]

36 8 1 0 0
31 5 2 0 0
26 15 0 0 0
23 18 0 0 0
33 9 1 1 0
30 9 1 0 0
20 6 0 0 0
26 15 3 0 0
30 14 0 0 0
23 14 2 0 0
28 15 3 0 0
33 8 2 0 0
26 10 2 0 0
31 14 1 0 0
26 13 3 0 0
24 17 2 1 0
