# Supplementary material for: Probabilistic Inference: Task Dependency and Individual Differences of Probability Weighting Revealed by Hierarchical Bayesian Modeling
Source: Front Psychol. 2016 May 27;7:755. doi: 10.3389/fpsyg.2016.00755 (PMC4882416; doi:10.3389/fpsyg.2016.00755)
Supplement: Supplementary file 2 [file DataSheet1.zip › freq_urn_cu.txt]

12 14 14 0 0
11 19 10 5 0
10 17 11 0 0
9 17 6 2 2
9 17 15 5 0
14 17 5 1 0
14 14 11 0 0
7 21 12 1 0
7 19 7 2 1
11 17 7 1 0
12 23 10 0 0
8 17 11 0 0
13 16 6 1 0
17 17 8 1 0
6 20 17 0 0
11 13 19 2 0
