# Supplementary material for: Probabilistic Inference: Task Dependency and Individual Differences of Probability Weighting Revealed by Hierarchical Bayesian Modeling
Source: Front Psychol. 2016 May 27;7:755. doi: 10.3389/fpsyg.2016.00755 (PMC4882416; doi:10.3389/fpsyg.2016.00755)
Supplement: Supplementary file 2 [file DataSheet1.zip › freq_urn_uc.txt]

24 7 1 0 0
17 11 4 0 0
23 8 3 1 0
21 6 3 1 0
24 10 2 0 0
23 7 2 1 1
16 12 2 0 0
23 11 2 0 0
18 4 2 0 0
17 10 1 0 0
24 6 3 0 0
16 9 5 0 0
23 10 0 0 0
28 9 0 0 0
23 8 0 0 0
20 8 1 2 0
