# Supplementary material for: Probabilistic Inference: Task Dependency and Individual Differences of Probability Weighting Revealed by Hierarchical Bayesian Modeling
Source: Front Psychol. 2016 May 27;7:755. doi: 10.3389/fpsyg.2016.00755 (PMC4882416; doi:10.3389/fpsyg.2016.00755)
Supplement: Supplementary file 2 [file DataSheet1.zip › freq_urn_uu.txt]

6 15 15 0 0
7 9 8 1 0
6 16 5 1 0
10 18 3 1 0
11 15 10 4 0
12 15 5 1 0
8 11 11 0 0
1 5 2 0 0
7 10 5 5 0
10 11 11 0 0
5 17 13 0 0
6 16 10 0 0
10 20 1 2 0
14 11 11 4 0
5 19 0 0 0
12 17 8 0 0
