# Supplementary material for: Probabilistic Inference: Task Dependency and Individual Differences of Probability Weighting Revealed by Hierarchical Bayesian Modeling
Source: Front Psychol. 2016 May 27;7:755. doi: 10.3389/fpsyg.2016.00755 (PMC4882416; doi:10.3389/fpsyg.2016.00755)
Supplement: Supplementary file 2 [file DataSheet1.zip › rare_urn_cc.txt]

0 0 1 0 3
0 1 0 2 4
0 0 0 2 5
1 1 1 1 1
0 0 0 2 3
2 1 2 3 1
0 0 1 2 2
0 1 0 2 1
0 0 0 0 4
0 0 0 3 7
0 0 0 0 3
0 0 0 4 2
1 2 3 1 4
0 0 0 0 3
0 0 0 1 6
0 0 0 2 3
