# Supplementary material for: Probabilistic Inference: Task Dependency and Individual Differences of Probability Weighting Revealed by Hierarchical Bayesian Modeling
Source: Front Psychol. 2016 May 27;7:755. doi: 10.3389/fpsyg.2016.00755 (PMC4882416; doi:10.3389/fpsyg.2016.00755)
Supplement: Supplementary file 2 [file DataSheet1.zip › rare_urn_cu.txt]

0 0 0 5 4
0 0 2 1 1
0 0 4 2 3
0 0 0 4 5
0 1 1 0 1
1 2 5 4 0
0 0 0 8 0
0 0 0 0 2
0 4 5 3 1
0 2 3 3 5
0 0 0 3 1
0 0 8 3 1
2 4 2 3 2
0 0 2 1 3
0 0 0 4 1
0 1 0 3 0
