# Supplementary material for: Probabilistic Inference: Task Dependency and Individual Differences of Probability Weighting Revealed by Hierarchical Bayesian Modeling
Source: Front Psychol. 2016 May 27;7:755. doi: 10.3389/fpsyg.2016.00755 (PMC4882416; doi:10.3389/fpsyg.2016.00755)
Supplement: Supplementary file 2 [file DataSheet1.zip › rare_urn_uc.txt]

0 0 0 2 15
0 0 1 2 14
0 0 0 1 13
2 0 0 4 10
1 1 0 3 8
0 2 2 4 6
0 0 0 5 13
0 1 0 1 8
1 5 3 7 9
0 0 0 9 12
1 0 0 6 9
0 0 1 6 12
0 1 1 5 9
0 0 0 5 7
0 0 1 4 13
0 0 0 6 11
