# Supplementary material for: Probabilistic Inference: Task Dependency and Individual Differences of Probability Weighting Revealed by Hierarchical Bayesian Modeling
Source: Front Psychol. 2016 May 27;7:755. doi: 10.3389/fpsyg.2016.00755 (PMC4882416; doi:10.3389/fpsyg.2016.00755)
Supplement: Supplementary file 2 [file DataSheet1.zip › rare_urn_uu.txt]

0 0 0 8 5
0 2 4 6 5
0 0 5 11 5
0 0 7 5 5
0 0 0 2 4
0 1 7 4 4
0 0 5 5 3
0 0 14 11 12
0 6 5 6 4
0 0 0 12 5
0 0 1 13 0
0 0 8 6 3
0 1 7 5 2
0 0 3 4 2
0 0 15 8 2
1 0 3 7 1
