# Supplementary material for: Probabilistic Inference: Task Dependency and Individual Differences of Probability Weighting Revealed by Hierarchical Bayesian Modeling
Source: Front Psychol. 2016 May 27;7:755. doi: 10.3389/fpsyg.2016.00755 (PMC4882416; doi:10.3389/fpsyg.2016.00755)
Supplement: Supplementary file 3 [file DataSheet2.zip]

Archive with 1 entries (1 files):
- Analysis_Script.py
