# Supplementary material for: Probabilistic Inference: Task Dependency and Individual Differences of Probability Weighting Revealed by Hierarchical Bayesian Modeling
Source: Front Psychol. 2016 May 27;7:755. doi: 10.3389/fpsyg.2016.00755 (PMC4882416; doi:10.3389/fpsyg.2016.00755)
Supplement: Supplementary file 3 [file DataSheet2.zip › Analysis_Script.py]

# coding: utf-8

# # Modelling of Behavioral Data with distorted probabilities

# In[ ]:

#import re
import os
import pystan
import pandas as pd
import numpy as np
from collections import defaultdict
import pylab as plt
import seaborn as sns
from scipy.stats import beta,norm,pareto
import statsmodels.api as sm

def log_odds(x):
    return np.log(x/(1-x))

def logist(x):
    return 1/(1+np.exp(-x))

def computeWAIC(gam,pnull,y,N,x):
    '''Returns WAIC for extracted gam, pnull from binomial model'''
    from scipy.stats import binom
    pD = 0
    ll = 0
    lppd = 0
    for i in xrange(5):
        for j in xrange(16):
            ll = binom.pmf(y[j,i], N[j,i],
                           logist(x[i]*gam[:,j] + (1-gam[:,j])*log_odds(pnull[:,j])))
            pD = pD + np.var(np.log(ll))
            lppd = lppd + np.log(np.mean(ll))
    WAIC = (-2*(lppd-pD))
    return WAIC

def computeWAIC_components(gam,pnull,y,N,x):
    '''Returns WAIC for extracted gam, pnull from binomial model'''
    from scipy.stats import binom
    pD = 0
    ll = 0
    lppd = 0
    lppd_pD = []
    for i in xrange(5):
        for j in xrange(16):
            ll = binom.pmf(y[j,i], N[j,i],
                           logist(x[i]*gam[:,j] + (1-gam[:,j])*log_odds(pnull[:,j])))
            pD = np.var(np.log(ll))
            lppd = np.log(np.mean(ll))
            lppd_pD.append(lppd-pD)
    return np.array(lppd_pD)


def computeLPPD(gam,pnull,y,N,x):
    '''Returns log-posterior predictive density (LPPD) for extracted gam,pnull from binomial model'''
    from scipy.stats import binom
    ll = 0
    lppd = 0
    for i in xrange(5):
        ll = binom.pmf(y[i], N[i], 
                       logist(x[i]*gam + (1-gam)*log_odds(pnull)))
        lppd = lppd + np.log(np.mean(ll))
    return lppd

def computeLPPD_components(gam,pnull,y,N,x):
    '''Returns log-posterior predictive density (LPPD) for extracted gam,pnull from binomial model'''
    from scipy.stats import binom
    ll = 0
    lppd = []
    for i in xrange(5):
        ll = binom.pmf(y[i], N[i], 
                       logist(x[i]*gam + (1-gam)*log_odds(pnull)))
        lppd.append(np.log(np.mean(ll)))
    return np.array(lppd)


def get_pred(x,gam,pnull):
    return logist(gam*log_odds(x) + (1-gam)*log_odds(pnull)) 


sns.set_style('white')


# ## Model definitions
# 
# These are the different models in the Stan probabilistic programming language.
# 
# No pooling      -> full inter-individual differences
# 
# Full pooling    -> no inter-individual differences
# 
# Partial pooling -> hierarchical inter-individual differences

# In[ ]:

# the sufficient statistics of a Bernoulli model is the binomial distribution for hits/misses and the probability

nopooling_model = '''
data {
int<lower=0> npb;
int<lower=0> cases;
int<lower=0> N[npb,cases];
int<lower=0> y[npb,cases];
real X[cases];
}
parameters {


real<lower=0,upper=1> pzero[npb];
real<lower=0> gam[npb];
}

model {
for (j in 1:npb)
{
gam[j] ~ normal(1,1) T[0,];
pzero[j] ~ beta(1,1);
}
for (i in 1:cases)
{
for (j in 1:npb)
y[j,i] ~ binomial_logit(N[j,i],X[i]*gam[j] + (1-gam[j])*log(pzero[j]/(1-pzero[j])));
}
}
'''

fullpooling_model = '''
data {
int<lower=0> npb;
int<lower=0> cases;
int<lower=0> N[npb,cases];
int<lower=0> y[npb,cases];
real X[cases];
}
parameters {
real<lower=0,upper=1> pzero;
real<lower=0> gam;
}

model {

gam ~ normal(1,1) T[0,];

pzero ~ beta(1,1);


for (i in 1:cases)
{
for (j in 1:npb)
y[j,i] ~ binomial_logit(N[j,i],X[i]*gam + (1-gam)*log(pzero/(1-pzero)));
}
}
'''

hierarchic_model = '''
data {
int<lower=0> npb;
int<lower=0> cases;
int<lower=0> N[npb,cases];
int<lower=0> y[npb,cases];
real X[cases];
}
parameters {

real<lower=0,upper=1> phi;
real<lower=0.1> lambda;
real<lower=0> mu_gam;
real<lower=0> tau_gam;


real<lower=0,upper=1> pzero[npb];
real<lower=0> gam[npb];
}

model {
real alpha;
real beta;
phi ~ beta(1,1);
lambda ~ pareto(0.1,1.5);


alpha <- lambda * phi;
beta <- lambda * (1 - phi);

mu_gam ~ normal(1,1) T[0,];
gam ~ normal(mu_gam,tau_gam);

pzero ~ beta(alpha,beta);


for (i in 1:cases)
{
for (j in 1:npb)
y[j,i] ~ binomial_logit(N[j,i],X[i]*gam[j] + (1-gam[j])*log(pzero[j]/(1-pzero[j])));
}
}
'''


# ## Loading the data

# We load in the data in the right format.

# In[ ]:


#there are 16 participants

npb = 16
#and 5 different cases for the binomial distribution
cases = 5

# the path to your data
path = './'

freq_urn_cc = np.loadtxt(path+'freq_urn_cc.txt')
rare_urn_cc = np.loadtxt(path+'rare_urn_cc.txt')
freq_urn_uc = np.loadtxt(path+'freq_urn_uc.txt')
rare_urn_uc = np.loadtxt(path+'rare_urn_uc.txt')
freq_urn_uu = np.loadtxt(path+'freq_urn_uu.txt')
rare_urn_uu = np.loadtxt(path+'rare_urn_uu.txt')
freq_urn_cu = np.loadtxt(path+'freq_urn_cu.txt')
rare_urn_cu = np.loadtxt(path+'rare_urn_cu.txt')

N_cc = freq_urn_cc + rare_urn_cc
N_uc = freq_urn_uc + rare_urn_uc
N_cu = freq_urn_cu + rare_urn_cu
N_uu = freq_urn_uu + rare_urn_uu


# Compute the conditions posterior probabilities for the 5 different cases from prior and likelihood.

# In[ ]:


prior_values = [0.1,0.3]
likelihood_values = [0.9,0.7]

lo_xs = list()

for prior in prior_values:
    for likelihood in likelihood_values:
        posterior = np.array([ (prior*likelihood**i*(1-likelihood)**(4-i))                               / ((prior*likelihood**i*(1-likelihood)**(4-i))+((1-prior)*(1-likelihood)**i*likelihood**(4-i))) for i in xrange(5) ])
        lo_xs.append(np.log(posterior/(1-posterior)))

#create the data-structures
data_cc = {"npb" : npb,"cases":cases,"N":N_cc.astype(int),"y":rare_urn_cc.astype(int),"X":lo_xs[0]}
data_cu = {"npb" : npb,"cases":cases,"N":N_cu.astype(int),"y":rare_urn_cu.astype(int),"X":lo_xs[1]}
data_uc = {"npb" : npb,"cases":cases,"N":N_uc.astype(int),"y":rare_urn_uc.astype(int),"X":lo_xs[2]}
data_uu = {"npb" : npb,"cases":cases,"N":N_uu.astype(int),"y":rare_urn_uu.astype(int),"X":lo_xs[3]}


# compute posterior probabilities for base-rate neglect
lo_xs = []
prior = 0.5
for likelihood in likelihood_values:
    posterior = np.array([ (prior*likelihood**i*(1-likelihood)**(4-i))                           / ((prior*likelihood**i*(1-likelihood)**(4-i))+((1-prior)*(1-likelihood)**i*likelihood**(4-i))) for i in xrange(5) ])
    lo_xs.append(np.log(posterior/(1-posterior)))
lo_brn_cc = lo_xs[0]
lo_brn_cu = lo_xs[1]
lo_brn_uc = lo_xs[0]
lo_brn_uu = lo_xs[1]


# ## Visualizing the participant's proportions

# In[ ]:

proportions_cc = rare_urn_cc / N_cc
proportions_cu = rare_urn_cu / N_cu
proportions_uc = rare_urn_uc / N_uc
proportions_uu = rare_urn_uu / N_uu


proportions_list = [proportions_cc, proportions_uc, proportions_cu, proportions_uu]
lo_list = [data['X'] for data in [data_cc, data_uc, data_cu, data_uu]]


unrolled_proportions = [np.array(filter(lambda x : not np.isnan(x[1]),
                                        np.concatenate([zip(logodds, prop_row) for prop_row in proportion])))
                        for proportion, logodds in zip(proportions_list, lo_list)]

unrolled_proportions_df = pd.DataFrame(dict(zip(['log odds', 'proportion'], np.vstack(unrolled_proportions).T)))

unrolled_proportions_df['Prior'] = np.concatenate([np.repeat(pr, prop.shape[0]) for pr, prop in 
                                                   zip(['c', 'u', 'c', 'u'],
                                                        unrolled_proportions)])

unrolled_proportions_df['Likelihood'] = np.concatenate([np.repeat(lkl, prop.shape[0]) for lkl, prop in 
                                                        zip(['c', 'c', 'u', 'u'],
                                                             unrolled_proportions)])

unrolled_proportions_df['optimal proportion'] = logist(unrolled_proportions_df['log odds'])


# ### Create Figure 7

# In[ ]:

with sns.plotting_context('notebook', font_scale=1.5):
    g = sns.FacetGrid(unrolled_proportions_df, size=5, col='Prior', row='Likelihood', ylim=(0., 1.))
    g.map(sns.regplot, 'log odds', 'proportion', fit_reg=False, ci=None, x_estimator=np.mean, marker='D')
    g.map(sns.regplot, 'log odds', 'proportion', x_jitter=0.25,
               fit_reg=False, marker='o', color='g', scatter_kws={'alpha':0.5})
    g.map(sns.regplot, 'log odds', 'optimal proportion', fit_reg=False, ci=None, x_estimator=np.mean,
          marker='o', color='r', scatter_kws={'alpha':0.5})

    g = g.set_axis_labels(r'$Lo(P(H_1|E))$', r'Proportion of choices for $H_1$')
    g = g.set_titles(r'$P_{col_name} P_{row_name}$', size=25)
    
    for ax in g.axes.flatten():
        ax.axvline(0, alpha=0.5, linestyle='dashed', color='black')
        
    plt.savefig('Figure7.pdf')
    plt.savefig('Figure7.svg')


# ## Fitting the models

# First we pre-compile the models, so we don't have to re-do that for each condition.

# In[ ]:

#create fit objects
fit_parpool = pystan.stan(model_code=hierarchic_model,data=data_cc)
fit_fullpool = pystan.stan(model_code=fullpooling_model,data=data_cc)
fit_nopool = pystan.stan(model_code=nopooling_model,data=data_cc)


# Compute the Watanabe-Akaike-Information Criterion (WAIC) for the different models and conditions

# In[ ]:

# We fit the models and directly compute the WAIC

WAIC = defaultdict(dict)

for modeltype, modelfit in zip (['full pooling','no pooling','partial pooling'],[fit_fullpool,fit_nopool,fit_parpool]):
    for condition, data in zip(['cc','uc','cu','uu'],[data_cc,data_uc,data_cu,data_uu]):
        fit = pystan.stan(fit=modelfit, data=data,iter=20000, chains=20)
        extr = fit.extract(['gam','pzero'])
        with open('paper_fitdumps/fitdump_{}_{}.txt'.format(modeltype,condition),'w+') as fh:
            print >> fh, fit
        if modeltype == 'full pooling':
            WAIC[modeltype][condition] = computeWAIC(np.tile(extr['gam'][:,None],data['npb'])                                         ,np.tile(extr['pzero'][:,None],data['npb']),data['y'],data['N'],data['X'])
        else:
            WAIC[modeltype][condition] = computeWAIC(extr['gam'],extr['pzero'],data['y'],data['N'],data['X'])


# And the the LOO-CV.

# In[ ]:

#computes -2 * leave-one-out cross-validation of the different models

LOCV_LPPD = defaultdict(dict)

for modeltype,modelfit in zip (['full pooling','partial pooling'], [fit_fullpool,fit_parpool]):
    for condition,data in zip(['cc','uc','cu','uu'], [data_cc,data_uc,data_cu,data_uu]):
        lo_lppd = []
        for leftout_subj in xrange(16):
            lo_data = data.copy()
            lo_data['npb'] = 15
            test_y = lo_data['y'][leftout_subj,:]
            test_N = lo_data['N'][leftout_subj,:]
            lo_data['y'] = np.delete(lo_data['y'],obj=leftout_subj,axis=0)
            lo_data['N'] = np.delete(lo_data['N'],obj=leftout_subj,axis=0)
            fit = pystan.stan(fit=modelfit, data=data,iter=10000, chains=20)
            if modeltype == 'full pooling':
                extr = fit.extract(['gam','pzero'])
                lo_lppd.append(computeLPPD(extr['gam'],extr['pzero'],test_y,test_N,data['X']))
            else:
                extr = fit.extract(['mu_gam','phi','tau_gam','lambda'])
                gam = np.random.normal(extr['mu_gam'],extr['tau_gam'])
                alpha = extr['phi'] * extr['lambda']
                beta = extr['lambda'] * (1-extr['phi'])
                pnull = np.random.beta(alpha,beta)
                lo_lppd.append(computeLPPD(gam,pnull,test_y,test_N,data['X']))
        LOCV_LPPD[modeltype][condition] = -2*np.array(lo_lppd)
        


# Compute LPPD for optimal Bayesian and base-rate neglect.

# In[ ]:

bayes_lppd = dict()
for condition, data in zip(['cc','uc','cu','uu'], [data_cc,data_uc,data_cu,data_uu]):
        lo_lppd = []
        for leftout_subj in xrange(16):
            test_y = data['y'][leftout_subj,:]
            test_N = data['N'][leftout_subj,:]
            lo_lppd.append(computeLPPD(1.0, 0.5, test_y, test_N, data['X']))
        bayes_lppd[condition] = -2*np.array(lo_lppd)
        
brn_lppd = dict()
for condition, data, lo_cnd in zip(['cc', 'uc', 'cu', 'uu'],
                                       [data_cc, data_uc, data_cu, data_uu],
                                       [lo_brn_cc, lo_brn_uc, lo_brn_cu, lo_brn_uu]):
        lo_lppd = []
        for leftout_subj in xrange(16):
            test_y = data['y'][leftout_subj,:]
            test_N = data['N'][leftout_subj,:]
            lo_lppd.append(computeLPPD(1.0, 0.5, test_y, test_N, lo_cnd))
        brn_lppd[condition] = -2*np.array(lo_lppd)


# Compute sum and SE for WAIC and LOO-CV LPPD (the final values in tables 1 and 2).
# Note that WAIC and LOO-CV LPPD are the same for parameter-free models like the optimal Bayesian and base-rate neglect model.

# In[ ]:

waic_sum = {model:{condition:np.sum(-2*waic[model][condition].flatten()) for condition in waic[model].keys()} for model in waic.keys()}
waic_se = {model:{condition:np.std(-2*waic[model][condition].flatten())*np.sqrt(16*5) for condition in waic[model].keys()} for model in waic.keys()}
loocv_sum = {model:{condition:np.sum(loocv[model][condition].sum(axis=1)) for condition in loocv[model].keys()} for model in loocv.keys()}
loocv_se = {model:{condition:np.std(loocv[model][condition].sum(axis=1))*np.sqrt(16) for condition in loocv[model].keys()} for model in loocv.keys()}
waic_sum['bayes'] = {key:bayes_lppd[key].sum() for key in bayes_lppd.keys()}
waic_se['bayes'] = {key:np.std(bayes_lppd[key])*np.sqrt(16) for key in bayes_lppd.keys()}
waic_sum['br neglect'] = {key:brn_lppd[key].sum() for key in brn_lppd.keys()}
waic_se['br neglect'] = {key:np.std(brn_lppd[key])*np.sqrt(16) for key in brn_lppd.keys()}
loocv_sum['bayes'] = {key:bayes_lppd[key].sum() for key in bayes_lppd.keys()}
loocv_se['bayes'] = {key:np.std(bayes_lppd[key])*np.sqrt(16) for key in bayes_lppd.keys()}
loocv_sum['br neglect'] = {key:brn_lppd[key].sum() for key in brn_lppd.keys()}
loocv_se['br neglect'] = {key:np.std(brn_lppd[key])*np.sqrt(16) for key in brn_lppd.keys()}


# ## Linear Mixed Effects model for $\gamma$ and $p_{0}$

# In[ ]:

# load posterior means

nopool_dumps = dict()

for model in ['cc','uc','cu','uu']:
     nopool_dumps[model] = pd.read_table('paper_fitdumps/fitdump_no pooling_{}.txt'.format(model),skiprows=4,delim_whitespace=True)

partpool_dumps = dict()

for model in ['cc','uc','cu','uu']:
     partpool_dumps[model] = pd.read_table('paper_fitdumps/fitdump_partial pooling_{}.txt'.format(model),skiprows=4,delim_whitespace=True)


# In[ ]:

gammas = dict()
pnulls = dict()

for suffix in ['cc', 'uc', 'cu', 'uu']:
    gammas[suffix] = nopool_dumps[suffix].values[16:32, 0].astype(np.float)
    pnulls[suffix] = nopool_dumps[suffix].values[:16, 0].astype(np.float)
    
gamma_df = pd.DataFrame({'gam' : np.concatenate([gammas[cond] for cond in ['cc', 'uc', 'cu', 'uu']]),
                         'prior' : np.concatenate([np.repeat(prior, 16) for prior in ['c', 'u', 'c', 'u']]),
                         'likelihood' : np.concatenate([np.repeat(lkl, 16) for lkl in ['c', 'c', 'u', 'u']]),
                         'subj' : np.tile(np.arange(16), 4)})

pnull_df = pd.DataFrame({'pnull' : np.concatenate([pnulls[cond] for cond in ['cc', 'uc', 'cu', 'uu']]),
                         'prior' : np.concatenate([np.repeat(prior, 16) for prior in ['c', 'u', 'c', 'u']]),
                         'likelihood' : np.concatenate([np.repeat(lkl, 16) for lkl in ['c', 'c', 'u', 'u']]),
                         'subj' : np.tile(np.arange(16), 4)})

model = sm.MixedLM.from_formula('gam ~ prior * likelihood', data=gamma_df, groups=gamma_df['subj']).fit()
model_p0 = sm.MixedLM.from_formula('pnull ~ prior * likelihood', data=pnull_df, groups=pnull_df['subj']).fit()

with open(path+'gamma_lme.txt','w+') as fh:
    print >> fh, model.summary()

with open(path+'pnull_lme.txt','w+') as fh:
    print >> fh, model_p0.summary()


# ## Prior probability plots

# In[ ]:

fig, ax = plt.subplots()
ax.plot(np.linspace(0,1,1000),beta.pdf(np.linspace(0,1,1000),a=1,b=1),color='k')
ax.spines['right'].set_visible(False)
ax.spines['top'].set_visible(False)
plt.ylim(0,1)
plt.ylabel('probability density')
plt.xlabel(r'$p_{0}$')
plt.savefig('prior_p0.pdf')
plt.savefig('prior_p0.eps')


# In[ ]:

fig,ax = plt.subplots()
ax.plot(np.linspace(0,5,1000),norm.pdf(np.linspace(0,5,1000),1,1),color='k')
ax.spines['right'].set_visible(False)
ax.spines['top'].set_visible(False)
plt.ylabel('probability density')
plt.xlabel(r'$\gamma$')
plt.savefig('prior_gamma.pdf')
plt.savefig('prior_gamma.eps')


# ## Without inter-individual differences
# 
# Taken from the fitted models without inter-individual differences, might slightly differ if refitted.

# In[ ]:

pclc = [0.57,0.76]
pclu = [0.89,0.85]
pulc = [0.54,0.57]
pulu = [1.44,0.15]


# In[ ]:

fig,ax = plt.subplots()
plt.hold(True)
ax.spines['right'].set_visible(False)
ax.spines['top'].set_visible(False)
xs = np.linspace(0,1,1000)
ax.plot(xs,get_pred(xs,*pclc),'-',label=r'$P_{c}L_{c}$')
ax.plot(xs,get_pred(xs,*pulc),'--',label=r'$P_{u}L_{c}$')
ax.plot(xs,get_pred(xs,*pclu),'-.',label=r'$P_{c}L_{u}$')
ax.plot(xs,get_pred(xs,*pulu),':',label=r'$P_{u}L_{u}$')
ax.legend(loc=4)
plt.xlabel(r'$p$')
plt.ylabel(r'$\pi(p)$')
plt.savefig('Figure8.eps')
plt.savefig('Figure8.pdf')


# ## Full and hierarchical inter-individual differences

# ### Individual probability weighting functions for full inter-individual differences

# In[ ]:

xs = np.linspace(0,1,1000)
with plt.rc_context({'figure.figsize':(6,6)}):
    for i,model in enumerate(['cc','uc','cu','uu']):
        plt.subplot(2,2,i+1)
        plt.hold(True)
        for i in xrange(16):
            plt.plot(xs,get_pred(xs,nopool_dumps[model].values[i+16][0],nopool_dumps[model].values[i][0]),'-',color='k',alpha=0.75)
        plt.xlabel(r'$p$')
        plt.ylabel(r'$\pi(p)$')
        plt.title(r'$P_{%s}L_{%s}$' % (model[0],model[1]))
        plt.hold(False)

    plt.tight_layout()

plt.savefig('Figure9.pdf')
plt.savefig('Figure9.eps')


# ### Posterior parameter distribution from posterior means of hyper-parameters

# In[ ]:

xs = np.linspace(0,7,1000)
with plt.rc_context({'figure.figsize':(6,6)}):
    for i,model in enumerate(['cc','uc','cu','uu']):
        plt.subplot(2,2,i+1)
        plt.plot(xs,norm.pdf(xs,loc=partpool_dumps[model].values[2][0],scale=partpool_dumps[model].values[3][0]),'-',color='k')
        plt.xlabel(r'$\gamma$')
        plt.ylabel('probability density')
        plt.title(r'$P_{%s}L_{%s}$' % (model[0],model[1]))

    plt.tight_layout()
    
plt.savefig('Figure10.pdf')
plt.savefig('Figure10.eps')


# In[ ]:

xs = np.linspace(0,1,1000)
with plt.rc_context({'figure.figsize':(6,6)}):
    for i,model in enumerate(['cc','uc','cu','uu']):
        plt.subplot(2,2,i+1)
        phi = partpool_dumps[model].values[0][0]
        lamb = partpool_dumps[model].values[1][0]
        plt.plot(xs,beta.pdf(xs,phi*lamb,(1-phi)*lamb),'-',color='k')
        plt.xlabel(r'$p_{0}$')
        plt.ylabel('probability density')
        plt.title(r'$P_{%s}L_{%s}$' % (model[0],model[1]))

    plt.tight_layout()
    
plt.savefig('Figure11.pdf')
plt.savefig('Figure11.eps')


# ### Individual probability weighting functions for hierarchical inter-individual differences

# In[ ]:

xs = np.linspace(0,1,1000)
with plt.rc_context({'figure.figsize':(6,6)}):
    for i,model in enumerate(['cc','uc','cu','uu']):
        plt.subplot(2,2,i+1)
        plt.hold(True)
        for i in xrange(4,20):
            plt.plot(xs,get_pred(xs,partpool_dumps[model].values[i+16][0],partpool_dumps[model].values[i][0]),'-',color='k',alpha=0.75)
        plt.xlabel(r'$p$')
        plt.ylabel(r'$\pi(p)$')
        plt.title(r'$P_{%s}L_{%s}$' % (model[0],model[1]))
        plt.hold(False)

    plt.tight_layout()

plt.savefig('Figure13.pdf')
plt.savefig('Figure13.eps')
